# Supplementary material for: Flagellum and toxin phase variation impacts intestinal colonization and disease development in a mouse model of Clostridioides difficile infection
Source: Gut Microbes. 2022 Feb 22;14(1):2038854. doi: 10.1080/19490976.2022.2038854 (PMC8890394; doi:10.1080/19490976.2022.2038854)
Supplement: Supplemental Material [file KGMI_A_2038854_SM5851.zip]

Archive with 4 entries (3 files):
- supplementary/
- supplementary/downloadFromZipFile 1.pdf
- supplementary/downloadFromZipFile 2.pdf
- supplementary/downloadFromZipFile.pdf
